# Supplementary material for: Antifungal and Antibiofilm Activity of Riparin III against Dermatophytes
Source: J Fungi (Basel). 2023 Feb 9;9(2):231. doi: 10.3390/jof9020231 (PMC9966229; doi:10.3390/jof9020231)
Supplement: Supplementary file 1 [file jof-09-00231-s001.zip]

Archive with 1 entries (1 files):
- jof-2087137-supplementary.pdf
